# Supplementary material for: 3D genome of multiple myeloma reveals spatial genome disorganization associated with copy number variations
Source: Nat Commun. 2017 Dec 5;8:1937. doi: 10.1038/s41467-017-01793-w (PMC5715138; doi:10.1038/s41467-017-01793-w)
Supplement: Supplementary file 4 — Supplementary Data 1 [file 41467_2017_1793_MOESM4_ESM.xls]

## Sheet: Supplementary data1
Supplementary data1. Translocation Events.
Translocations of RPMI-8226, supported by both Hi-C( Among Top 100 interaction scores) and WGS data
left_chr	left_pos	left_strand	# of left soft-clipped reads	right_chr	right_pos	right_strand	# right soft-clipped reads	SV type	coverage at left_pos	coverage at right_pos	assembled length at left_pos	assembled length at right_pos	average percent identity at left_pos	percent of non-unique mapping reads at left_pos	average percent identity at right_pos	percent of non-unique mapping reads at right_pos	start position of consensus mapping to genome	starting chromosome of consensus mapping	position of the genomic mapping of consensus starting position	end position of consensus mapping to genome	ending chromsome of consnesus mapping	position of genomic mapping of consensus ending posiiton	consensus sequences
chr11	47380528	+	21	chr17	16469289	+	20	CTX	101	76	70	72	0.886875	0	0.939444	0	1	chr11	47380390	284	chr17	16469434	CCCCCCTGTCTCCCCAGGCAGGAGCCCAGGCCCGGGCTCCAGGCCATCCGCCTTGCCGTCAGACACCTCCAGTGGGGGGCTCTGCCGCTCGCCCTCCTCCTTATCTGAGCTGGGCTGGGCTGGGGACAGGGATGGGTACGACTCTGTCTCAAAAAATATATATAAATTCATGACCAACAGTAATATGACAGAATGCATGGCCTTTAACTACTTGTTAATAAGGAAAAATAATAGTAACAATCATCTATTAATTGCTTAACTGTAATCCAGGCTAACTATAAGTC
chr11	67073477	+	17	chr17	25297380	-	41	CTX	56	343	72	74	0.936682	0	0.67619	0	239	chr17	25297525	1	chr11	67073571	AGCCGGGATGGTCTCGATCTCCTGACCTCGTGATCTGCCCGCCTCGGCCTCCCAAAGTGCTGGGATTACAGGCATGAGCCACCGCGCCCGGCCAGCTTTCTTTATTGTATTGATATTTACCTTCATTGCTGTTTGTTTAGGAAATATATTGTGTCACGTTATTTCCGTGAAAATTGTTTGAATTTGTGGTAAGGTCTAGAAAATGTTAATTTTTGTAAGTATTCGGTATGAACATGAAA
chr15	46146781	+	18	chr5	39626502	-	23	CTX	71	117	66	75	0.892308	0	0.906349	0	1	chr5	39626356	294	chr15	46146635	CACAGCTAAACCATATCACCATGGTAAGAGTTATTTATCAAATTGGTCCCCACTATAGCTACAGGAGCTCAATTCCTCTGGGAACTTCTCACGAGAAAGTGTCTCAAGGATGAGAAGACAGGGCACTTATCTCTTGACCCCTCCTCCCAAGCTGAACCAGGTTATGACAGAGTAAGTACTTGTAAGTTCTCCTAATGCTGTTTTAAACTAATAACTCAAGATTTTAAAACTATTTTGAGATCTATGTGCTATCATCTCTAGAAGTGGCCTAGGAAAATGGACATAAGAAGTTGG
chr16	79869473	+	23	chr2	134911386	+	24	CTX	136	104	73	62	0.963415	0	0.911167	0	290	chr16	79869617	1	chr2	134911240	GCTGTCTCGGAGGAGTTTTCTGTATTGCCTGCTAGGCCCTGCTGGGTGATTAAGCCACTCACTCAGAGTCTTACAGGCCACTCGAGGACGATTTCCTTATAGCAGACGACTGACTATACTTCTCGAGCAGTGTTTGCTGAGTGACATCCTGTTGTTTCTTATTTTGGCTGGTTTGTGTGCATATGTGTGTGTGTACATGTGTGTACACACACGTTCATAGACACAATGGTGCTCTTTAAAAGGGATGGAGCAAAGAAAAGATGGGGATTGGGGGATCCGCCTGAGGTACC
chr16	79964493	+	14	chr22	23279364	+	27	CTX	98	206	74	67	0.941083	0	0.910617	0	283	chr16	79964628	1	chr22	23279217	AAGACAGAGTGTTCTCTCTTGAGGAGTAGTACAATGGGGGATTATATGGAAGAGGTCACTACGATCCTAACATGGATTCGCATCCTGTATGTCTTAGGTGCTGCCCAAAGCCCGAAATTGTCTCACAGCTCCAGCCAGCTCAGAGGCATATTATTATGGCTATTTTCATTATTGTTACTATTAGTTTATGATACTATTACCATTTATTTATTTATTTATTTAATTTATTTTTTTGAGACAGTGTCTCACCCTATTGCCTAGGCTGGCTTGCAGTGGCACGATC
chr16	79966531	+	106	chr22	23264891	+	127	CTX	241	245	77	76	0.876689	0	0.840686	0	1	chr16	79966386	297	chr22	23265036	ACTGAGACGTCTTACCATGTGGTCCTCCCTTTAAGTCGAGAAAGGTCTCTCTTCAGTGACTCGCTTTATGACATCATGACCAAGCACAGGCTAATAGTCAAAAAATGGGAGTTGGCATGATTTTCCACGCTTCCTTCTTCCCTTCTCCTTTAAGGCAGATGGCAGCCCCGTCAAGGTGGGAGTGGAGACCACCAAACCCTCCAAACAAAGCAACAACAAGTATGCGGCCAGCAGCTACCTGAGCCTGACGCCCGAGCAGTGGAAGTCCCACAGAAGCTACAGCTGCCGGGTCACGCA
chr16	33428530	+	39	chr6	382461	-	56	CTX	273	230	72	74	0.949323	0	0.890897	0	1	chr6	382314	294	chr16	33428383	GTGCAATGCCCAAACTGTCCCTGTGAGTTGAATGCCCCTGGCAGGATGCGTGTCCACTCCCGCAGGGCCGTGGGTGCCTCCCTTGTCTCACTCCTCTGCTTCAACCCTTCCCAGAACTCTGAAGGTTTGAGATGAAATGACTGAGCCAGTGAGTGAAAAGACCAGCCAAGAATGTGAAAAACCTCATCTGGACACAAGGCAAAATAATTATTTTCTCCCTTGGTTACCTTTTCCATTCCCTTTCTTCAAGGGAAAGAACCATGTCTTATTTTACTTGGCATCAGCAGCTCTCAG
chr2	134827487	+	24	chr8	128818545	+	28	CTX	115	108	70	73	0.894394	0	0.926071	0	290	chr2	134827630	1	chr8	128818398	ATGCAGTGCTCATAGAAAGCAAAGTAGATGGCTGGGCACCGTGGCTCATGCCTATAATCCCAGCACTTTGGAAGGCTGAGGCGGGCGGATCACAAGGTCAGGCGTTCGAGACCATCCTGGCCAACATGGTAAAACCTCATTTCTACTAGTGACATTGCAGAGTGTGCTTACACAAACCTAGATGGCATAGCCTACTAAAGTATAGCATTATAATGTGAGACTACCATTGCATATGTTGTTCATTATTGACCAAACCATTGTTATGAGGCACATGTCTGTATTTGGAAATG
All Filterd Translocations of RPMI-8226, support by WGS (called with crest software)
left_chr	left_pos	left_strand	# of left soft-clipped reads	right_chr	right_pos	right_strand	# right soft-clipped reads	SV type	coverage at left_pos	coverage at right_pos	assembled length at left_pos	assembled length at right_pos	average percent identity at left_pos	percent of non-unique mapping reads at left_pos	average percent identity at right_pos	percent of non-unique mapping reads at right_pos	start position of consensus mapping to genome	starting chromosome of consensus mapping	position of the genomic mapping of consensus starting position	end position of consensus mapping to genome	ending chromsome of consnesus mapping	position of genomic mapping of consensus ending posiiton	consensus sequences
chr1	46646762	+	38	chr10	129219164	+	15	CTX	163	55	76	69	0.864334	0	0.888112	0	291	chr1	46646904	1	chr10	129219021	TGAACCCGGGAGGCGGAGGTTGCAGTGAGCTGAGATCACGCCACTGCACTCCAGCCTGGGTAACGAGCAAAACTGTCTAAAAAACAAAAAAAAAAGGAACAGGGCAAGGCTGTTCCTCTTATGAGACATCACCGTGAGCAGTTTGTTGTACCTCCCAGGAGCCACCATGCAGTGCTTCAGCTTCATTAAGACCATGATGATCCTCTTCAATTTGCTCATCTTTGTAAGTACGGACATTGTGGACTCTTTGGGGCTCCCTATAGGAGCAGGTCACAAGCTGAGTAGAGACTA
chr1	154123759	+	31	chr13	57780027	+	11	CTX	94	42	69	44	0.913457	0	0.971795	0	290	chr1	154123906	1	chr13	57779881	GCCCGGCTAATTTTTTGTATTTTTAGTAGAGACGGGGTTTCACCGTGTTAGCCAGGATGGTCTCGATCTCCTGACCTCGTGATCCGCCCGCCTCGGCCTCCCAAAGTGCTGGGATTACAGGCGTGAGCCACCGCGCCCGGCCTCATTGATTCTTAGACACTCGTTTTTTATCTTTTAACATCTCTGCAATTGGGATTTATCTTATAATTGATGACATCTTACAAGTCCTCTCAGCCAGGCAGCAGTCAAGATATAGTTGTCACTGACTGCACATGTGAGAACATTAAGAG
chr1	12625705	+	43	chr17	4898842	+	14	CTX	118	97	108	36	0.506311	0	0.773815	0	295	chr1	12625850	108	chr17	4898803	ACCTGTCTCCAGTGCTCACAAGCCTATTAACCTGGGCAAGGGTTTCCCCTGATGAGTGTCTTGTCACTTATGAAATGGGCTTCATAATACCACTTTTCAAAAGGTTAGTGTGGGCCGGGTGCAGTGGCTCACACCTGTAATCCCAGCTTTCCTTTGGGAAGTCAAGGCAGAAGGGTTGCTTAAGCCAGGAATTCCAGACTAGCCTGGGCAACATAGCGAGACCCTATCTTTACAAAAAAATGATGAAGTGAGCCAGGCGTGGTGGCACATGCCTGTAATCTCAGCTACCCGAGAG
chr1	145152719	+	80	chr17	77726693	+	12	CTX	163	68	71	69	0.84709	0	0.849929	0	229	chr1	145152866	1	chr17	77726606	TCTCGATCTCCTGACCTCGTGATCCGCCCGCCTCGGCCTCCCAAAGTGCTGGGATTACAGGCGTGAGCCACCGCGCCCGGCCGGAAGTTAATATATCTTGCAAGTTACTGTGAACCAGTGGAACTTGACTCCATCGGGGAACTCTGGGAGACCTGTGTAGAAAGCATGCTTCAGGGTTAAACCGCCTCATGGTTGAGCAAGCTGGGATATTTATCTACTAACTCTCATC
chr1	240675805	+	49	chr18	23920539	-	16	CTX	50	121	115	37	0.774103	0	0.416377	0	300	chr1	240675949	116	chr18	23920570	TGACCAGTAATATAAACATCATCCGAGAACTTGTTAGAAACGCACATTTTGTGCCACCCCCCAGACCTACTAAATGAGAAACCTGTGAAAGAGATGAGGTGCTTTGGAGCCCAGCAATCTGTATTTTAACAAGCTCTCCAGATAATTCTGGTTTTTCACACATGAGCTTTCTGTCGCAGAACTTATAAGCAGAGGACTTTATTGAAAATAATTTTAACCACTGAATGCAGTTTGCTCTACTTTTTGCTAATTGTAATACATTCTTACTTCCCTGACGCATTGATTTAAAGAAAAAAACGA
chr1	168025732	+	30	chr19	24033178	+	48	CTX	88	113	71	79	0.775709	0	0.905468	0	1	chr1	168025587	292	chr19	24033323	GGCGCGGCGGGTGACGGGACCGCGCGCAGGGTGCAGAGCAGAGCCCGCACGCTCCGCACCACTCGCAGCGCCATGTTAGCAGGGGTGCGGGGGTCGCAGCGCTACGCCTCGGCCACCCGCGCCGGGAGGCGGGGCGGGGAGGGGCCTATTTTTAAGGCTAATAGAAATGGTGAGATTTTTTGGTTTAGGAGAAGTGGGATTAGTTAGAGGGGTCTCCATTGCCATTAGGGAGGATTGAACCAGACCCATTTTGATTTGTGTGCCAGTTTCTAAGGAGGTGGCACAGATCTCA
chr1	20944738	-	36	chr21	40038604	+	18	CTX	125	107	70	72	0.917107	0	0.850924	0	1	chr21	40038742	281	chr1	20944885	ATTTTTTGTATTTTTAGTAGAGACGGGGTTTCACCGTGTTAGCCAGGATGGTCTCGATCTCCTGACCTCGTGATCCGCCCGCCTCGGCCTCCCAAAGTGCTGGGATTACAGGCGTGAGCCACCGCGCCCGGCCCACTGTTCAGTTTCACAGCATTCTTTCGTTTCCTCCTCCCTGCAGCACTATGATCCAGGTACAATTATGGTCATTCCCCTTTTACAGATGAGAAAATCAAGGTAAAGAGAGGAACATTAGACAGTGGCAGAGTCAGACTCAGACCCAG
chr1	198475825	-	43	chr21	16128046	+	17	CTX	97	78	107	101	0.55125	0	0.743121	0	249	chr21	16128004	1	chr1	198475685	TTTTCTTTCTTGCCATCTTCCTTTATATTTTGTTAATTTTTTGTAGTGACATGCTTTGATTCATCTCTTGTATTATTTTGTAAATCTTCTATAGGTATTTTCTTTGTGATTACCATGGGGCTTCCAGAAAACATAACAATCTATTTCAAGCTGATAACAACTTAACTTTAATCACATACCAAACTCTACTTCTCCTACTTGCACAAACTTTATGCTATTGATGTCACAAATTACAACTTTTTATATTGTGTATCCATTAGCACATTTTTTTTTGTTGTTGAGGCGGAGTCTCACTCTGTTGCCCAGGCTGG
chr1	16750713	+	33	chr22	40851373	+	10	CTX	46	42	58	40	1	0	0.672133	0	1	chr1	16750574	219	chr22	40851500	TGTCAAAATATTAAATTGTACACTTAACGTATGTGCAAGTGAATGCCAATTATACCTTACTGAAGCTGTTAAAAATAAATCTTACCAGGCTGGGTGCGGTGGCTCACACCTGTAATCCCAGCACTTTGGGAGGCTGAGGCGGGCGGATCACGAGGTCAGGAGGTTGAGACCATCCTGGCTAACACGGTGAAACCCCGTCTCTACTAAAAATACAAAAAAATTAGACGGG
chr1	109650635	+	25	chr22	30163373	-	21	CTX	61	137	66	72	0.93938	0	0.811594	0	293	chr1	109650780	1	chr22	30163518	TAGATAGCGTCCGCGCCTTGATCGAAGGCGCGCTCGAAGAACATGACGCCCACGATGATGGTGAGGGCGAAGGTGGAGGTCCTGCGGAACAGCAGGGAGTACAATTTCGAAGTCAACGTCGCGGCCGCCATGTTTCTTCACAGTCCCGTGTTGGGTTCTTATATGGCAATTTCTGCAAAAGAGAAACCGTATCCAGGACAACCTGGTTATACGGGAAGCCTTGCTGATGTGGTTAGCTTCAGTAGCATCCCCTTATTCCATCCAGTTTTGTGTTTTTTGTTTTGTTTTATTTT
chr1	232587774	-	22	chr4	39909507	+	28	CTX	92	71	72	59	0.839881	0	0.906087	0	281	chr1	232587630	2	chr4	39909369	GGCTAATTTTTTGTATTTTTAGTAGAGACGGGGTTTCACCGTGTTAGCCAGGATGGTCTCGATCTCCTGACCTCGTGATCCGCCCGCCTCGGCCTCCCAAAGTGCTGGGATTACAGGCGTGAGCCACCGCGCCCGGCAATGCCACATTTTTAACTAACACATTTTCAGTGACCTTCTTGGTCTACAGAATGTTTTGCCTTCCAGTGTATGCTTTTGAGAGAGAAGAGAGAATAGACTCAGAAAATTATTGGCTAGACAAGAAATGTGAAAAATTGCACTTATTT
chr1	145152719	+	80	chr7	93840385	+	18	CTX	163	97	71	72	0.84709	0	0.853333	0	241	chr1	145152866	1	chr7	93840286	TAGCCAGGATGGTCTCGATCTCCTGACCTCGTGATCCGCCCGCCTCGGCCTCCCAAAGTGCTGGGATTACAGGCGTGAGCCACCGCGCCCGGCCGGAAGTTAATATATCTTGCAAGTTACTGTGAACCAGTGGAACTTGACTCCATCGGGGAACTCTGGGAGACCTGTGTAGAAAGCATGCTTCAGGGTTAAACCGCCTCATGGTTGAGCAAGCTGGGATATTTATCTACTAACTCTCATC
chr1	154123759	-	31	chr8	139328462	+	11	CTX	94	53	69	71	0.832381	0	0.913457	0	1	chr8	139328551	232	chr1	154123906	GGTCTCGATCTCCTGACCTCGTGATCCGCCCGCCTCGGCCTCCCAAAGTGCTGGGATTACAGGCGTGAGCCACCGCGCCCGGCCTCATTGATTCTTAGACACTCGTTTTTTATCTTTTAACATCTCTGCAATTGGGATTTATCTTATAATTGATGACATCTTACAAGTCCTCTCAGCCAGGCAGCAGTCAAGATATAGTTGTCACTGACTGCACATGTGAGAACATTAAGAG
chr1	168420929	+	28	chr8	30105890	+	39	CTX	84	103	74	70	0.852464	0	0.811489	0	295	chr1	168421075	1	chr8	30105744	AGAGATCTAACCTAACTGACTCCATATTGGTTCTACCTTTAAGCTGTCCTTGTTCCTTCCTGGGCAAAGGCCGAACTAACTTTGAGAGGAACTTAGTTTACAGCTTAAAACAAAGATGATAACAGCCCTTTCCCAAAACAAACCTCCACACTGGCTCTTTGTAAATCTGATTTTCACTTGAATGTCTACAGATTCCCCTTTTCTTGTTATTGCTGTTTCTCAGGCATCAATCTTGTATATTGACTATGAAAATAGATTTCACATTTTTGGGTGGGAGGGGAGACTGGGGAGAATT
chr1	233330666	+	15	chr8	28434001	-	41	CTX	57	116	66	79	0.832991	0	0.843684	0	1	chr8	28433854	261	chr1	233330574	CCCGCCTAATTGGGTGTTCTCAGTGAAAACGAGACACTGCTAATATGCTTTAGAAAATAGCCCTCACATTCTCCCTGTTCCCAATCCCCCACTTACTCTAAGCTCCCCAGGAGCAATAATTCAGAAGTCAAATTGCTCAGCACTCCTATGGTTCAAGTGATTCTTGTGTCTCAGCCTCCCAAGTAGCTGGGACTACAGGAGCCCACCACCACGCCCAGTTAATTTTTGTATTTTTTAGTAGAGATGGGGTTTCACCATGTTGACCAGGCTGGT
chr1	23513923	+	25	chr9	108650258	+	21	CTX	132	24	65	120	0.399375	0	0.649667	0	118	chr1	23513894	323	chr9	108650398	CCCACAGAGCAAACCCTTTGTAAATGAATGCAGTGTTCACACACTCAGGCCTGGCAGATCGATGTCTTGGCCCCGCTCTCTGCTAGCTGTGTGACTTCAGGCAAGTCTTGGTTACTTCATCTGCAAAATGGGGATAATAGTAGTTCCTGTCTCATTGAGATATTTGTTTTTAATTACAGCTTTATTTACATATTTGAACATTTATTTTATTTATTGTTTGAGACAGGGTCTTACTCTGTTGCCCAGGCTGGAATGCAGTGGTACAATCACAGCTCACTGTAATCTTAAACTTCTGGTCTTAAGTGGTCCTCCACCCTCGGCCT
chr1	66398752	+	37	chrX	35675981	-	15	CTX	116	60	112	107	0.590411	0	0.644715	0	114	chr1	66398718	218	chrX	35675947	AAAACGGAACACAGAAAGCATATAGGATCTATGGAACTACATCAAAAGAGCAAATATTTGGGTTAATTAAGTTAAAAAGGAAAATGAGAAAGACAAAGGGGTGGAATGATAAATCAAAGAAATAATAGCACAAAATTTCCCAAATCTGTAGAAGGATAAAATTATTCAGGTTAGGAAGATCATAGGTCACTAATTAGATTCAACCCAAATAAGAATACTCTAAGATACATTATAATCAAACTCTCAAAGGTCTAAACAAAAAAAGATTCCTGAAAGCAGTGAGAAAAAAGAAGCAAATAGCAT
chr10	101600553	+	35	chr5	141379654	+	17	CTX	101	64	73	66	0.854259	0	0.844058	0	1	chr10	101600407	295	chr5	141379800	TACAGGTGTGCACCACCACGCCCAGCTATTTTTGTTTGTTTGTTTTTAGTAGAGAAGGGGTTTCACCATGTTGGCCAGGATCATCTCAATCTCTTGACCTCATGATCCGCCCGCCTCAGCCTCCCAAAGCGCTGGGATTATAGGTGTCTGCTTGGCTAATTTTTAAAAATTTCGTAGAGACAGGGTCTTGTTATGTTGCCCAGGCTGGTTTTGAACTGCTGATCTCAGGTGATCCTCCTGCTTTGGCCTCCCAAAGCACTGGGATTATAGGCATGAGCCACTGCACCCAGCCTCA
chr11	110276923	+	21	chr12	123063912	+	21	CTX	109	85	73	62	0.861744	0	0.497805	0	294	chr11	110277070	1	chr12	123063765	CTACGCCCGGCTAATTTTTTGTATTTTTAGTAGAGACGGGGTTTCACCGTTTTAGCCAGGATGGTCTCGATCTCCTGACCTCGTGATCCGCCTGCCTCGGCCTCCCAAAGTGCTGGGATTACAGGCGTGAGCCACCGCGCCCGGCCCGGGCCCGGTATTTTTAACCTCCTTGTCAAATTTGTTTCCTCTAGGATCGAGGCTATCAAGCTACAGATGATCTTACAAATGGAACCCCAAATGAGCTCAACTAACAACTACCAAGGACCCCTGGACCAACCCGCTGGCCCTTTCAAT
chr11	61841813	+	29	chr14	81786774	+	18	CTX	114	62	75	75	0.867568	0	0.828468	0	1	chr11	61841666	287	chr14	81786911	CAAATGTTTTTTGAATACCTTCCACATGCATGTTCCCAGGACAGACTTATACAGGCCAGGTGTGGTGGCTCACGCCCTTGTAATCCCAGCACTGTAGGAGGCCAAGGTGGGGACATTGTTTGAGCCTGGGAGTTCAAGACCAGCCTGGCACCATTTTTATAATTAATCCATTACATAGCATAACGTGGGGGAGAAACAGCACTTCCAGCCAAATGTGATTTCTTTCTAAGTGAGGGCTGAAGTTTTCACTCTCATCTCAAAAATTACAAAGTCCACACGTTAAAGCT
chr11	86507395	+	25	chr18	60686113	+	25	CTX	87	106	71	53	0.858621	0	0.826496	0	254	chr11	86507507	1	chr18	60685966	TTTTTCAACTTTAAGGGCAAAATACAGTCCATCCTCTGTATTTGCAGGTTCCACATCCATAGATTCAATCAACCATGGATTGAAAATATTAAGAAAAAAAAGACACAACGATACAACAGAAAAAAATACTGATTAAGAACAACACATAGGCCGGGCGCGGTGGCTCACGCCTGTAATCCCAGCACTTTGGGAGGCCGAGGCGGGCGGATCACGAGGTCAGGAGATCGAGACCATCCTGGCTAACAAGGTGACAC
chr12	58359071	-	21	chr2	208910660	+	20	CTX	86	81	63	72	0.905283	0	0.848889	0	233	chr2	208910565	22	chr12	58358947	AAAGCAAACAAACAGAAACTGTCCCTGAAAAAGACCTGTTGGCAGATTTACTAGACAAAAACTTTAAAATAACTGTCTTAAAGATGCTCAAAGACCACACGATCCAGCCATCTCACTCTTAAGTATATCCCCAAAAGAAAGGAAATGGCCGGGCGCGGTGGCTCACGCCTGTAATCCCAGCACTTTGGGAGGCCGAGGCGGGCGGATCACGAGGTCAGGAGATCGAGACCATC
chr12	29901911	+	33	chr4	84248938	+	28	CTX	88	77	111	109	0.481282	0	0.501277	0	112	chr12	29901881	258	chr4	84248973	TTAAATATAGTCATAAAAGTTCAATTACATAAACTCATACTTAAAGAAATTATTTTAAAAACAAAAGTAATAACTACTCAAAACTTATCCTAATGATTTGACTATGGTCTGTGCTTTTGAGGTTATTTATGTCTATTGCATCTGCCTGATGAAGATTCTATGTAATGGGCCTCTCTTCCCAAGTCTGTTCCAGTGACCTCCCATTAATAGCTTAGAACTGGGCATGGAGGGAGTATTTACACCACAGAAATCTGCAAATGCAACAAATCAATGTGATACACATTGCCAGCACACCACTGTGTGGGACATGACTGGAAGGGCCATCAGGCCCAAAGGGTGCCATTGCCCAGGAAGAGGGTGCTCGGGT
chr13	110874838	+	17	chr19	54097233	-	30	CTX	74	61	70	77	0.669778	0	0.873651	0	284	chr19	54097379	1	chr13	110874974	CTAATTTTTTGTATTTTTAGTAGAGACGGGGTTTCACCATGTTAGCCAGGATGGTCTCGATCTCCTGACCTCGTGATCCACCCGCCTCGGCCTCCCAAAGTGCTAGGATTACAGGCGTGAGCCACCGCGCCCGGCCTTAATTTTTGTATTTTTAGTCGAGACAGGGTTTCACCATGTTGGCCAGGCTGGTCTCGAACTTCTGACCTCAAGTGATCCACCCACCTTGTGGCTCCCAAAGGGCTAGGATTACAGGCATGGGCCACATCACCCAGCCAGCACACTGC
chr13	115048773	+	37	chr20	34947085	+	39	CTX	73	55	76	93	0.622105	0	0.686667	0	66	chr13	115048699	316	chr20	34947231	CAGGGGTGCACCACTGGACCTGGCTAATTTTTTAAATTTTTTGTAAAGATAGGATCTCGCTTTGCTGCCCAGGCTGGTCTTGAACTCCTGGCTTCAAGTGATCCTCCCACCTCAACCTCTCAAAGTGCTGGGATTACAGGTGTGGACCACTGCACCCAGCCCTGGCCCAGGATCTTAACCACTGCACCCTCCTGCCTTGGGTGAGACAGACGAGGGCAGGGAGGCTCTGGCTGGGTGGGGTCTTCATGCCTGTCTGGAAATGAGGTGTTCATAGCAGTGATTGTTGATGACTAGCTGTTCTAATGAGCAGGTTTTT
chr13	32038882	+	11	chr7	49900137	+	33	CTX	35	117	109	96	0.647654	0	0.68936	0	99	chr13	32038850	219	chr7	49900177	GGCCTTTTGTGTCTGGCTTCTTTCACTCAGCACATCATTTTTAGGGTTCATCCATGCTGTAGACTGTCAGAGCTTCATTCCCTTCTATGGCTACGCACTATTCCATTGTGTGGATATACTACATTTTGTTTGCCCACTCACCTGTTGACGGACATTTGGGCTGTTTCACTATTGTGTGGTGAATGATGATGCAGTGAACATTGGCATACAAGTATCTGTGTCCTTGTTTTCAATTCCTTTGGGTATATGTCAGTAGATTTCTTTAATCTGCCAACCTGCAGATTAAACCTGCAGATTAAATAAATGCTAACGTGCATTTATTCC
chr13	110874839	+	28	chr9	68434063	+	61	CTX	102	206	52	74	0.827259	0	0.864848	0	294	chr13	110874986	1	chr9	68433918	CATACTTTATTCAAATATTAGCATTTTAAGTAAAATTTATTTTCTTCACAATTAGAAAACATGAAAAGGCATATACAATGCCTTTGGTGTTTTGAATTTAAGAATCAATGTCTGAGGGACTTTTGTGTGTGAAAATAAATATTCATGGCCGGGCGCGGTGGCTCACGCCTGTAATCCTAGCACTTTGGGAGGCCGAGGCGGGTGGATCACGAGGTCAGGAGATCGAGACCATCCTGGCTAACATGGTGAAACCCCGTCTCTACTAAAAATACAAAAAATTAGCCGGGTGTGGTG
chr15	79924234	-	14	chr19	30393098	+	34	CTX	54	50	67	72	0.898378	0	0.789919	0	294	chr15	79924088	1	chr19	30392953	ACCTCCTCTGCCTGAAATTTCTTTTTTCTTTTCCTTTTATTTTATTTTATTTTTTGAGACGGAGTCTTGCTCTGTTGTCTGGGTGGAGAGCAGTGGTGCAATCTCGGCTCACTGCAACCTCTGCCTCCCAGGTTGAAGCGATTTTTCCATAAAATAATATTTAAACAGAGAGATAGACATACCATATTCCCAGGGGATAAAACTTTATTAAAAGATACTAATTCTTACTAAATTGATTTAGAAATTGAATGTGTTTCTAGTATAAATCCCAAAGAGTTTGGGAAGGGGAAGAAT
chr16	71325250	-	39	chr17	49018259	+	14	CTX	53	32	107	93	0.618772	0	0.660683	0	247	chr17	49018212	1	chr16	71325105	TGTCAGTCTGTATTTTAAAAGTTAATAAGAAAACATAAGAGAACATCTTTGCAACCTTGAAGTAGTCAAAAAGTTTATAACAGGACACAAAATACTAATCATAAAGGAAAAATGTATAAATTGAACTATATTAAAACTAAAAATATCTATTCAAAAGACACCATTCAGAGTGAAAAGGCAACCTACAGAGTGGGAGAAGATGTGTGTGTGTGTGTGTGTGTGTGTGTGTATGTGTAAATATATATATACAGTAGAAAAATGGACAGAGGCTGGCTGTGGTGGCTCACGCCTGTAATCCCAGCAC
chr16	89279516	+	27	chr7	49057608	+	23	CTX	76	104	68	69	0.877931	0	0.807536	0	1	chr16	89279391	264	chr7	49057753	TTTAGTAGAGACGGGGTTTCACCGTGTTAGCCAGGATGGTCTCGATCTCCTGACCTCGTGATCCGCCCGCCTCGGCCTCCCAAAGTGCTGGGATTACAGGCGTGAGCCACCGCGCCCGGCCTGTAGCTTGGTTCTAACAAATGGCATTCTGATTTTACCATGTATATAGAAATGTAAATGACCTAGAACACAGGCAATCTTTAGAAGGAATAACAGAATTGGAGAATTTACACTACATGATTTCAAGAATTACTACAAAGATAC
chr17	71047878	+	33	chr19	12696983	+	8	CTX	58	62	74	72	0.658551	0	0.8456	0	243	chr17	71048020	10	chr19	12696905	ACCAGAGGACAGGAGTTTGAGACCAGCCTGGCCAACATAGCAAAACCCCATCTCTACTAAAAATACAAAAAATTTGCCGGGAGTGGTGGTGCATCTGCGGTCCCAGCTACTCAGGAGGCTGAGACCAAAGAATCGCTTGAACCCAGGAAGTGGAGGTTGCAGTCAGCTGAGATCTCGCCACTGTACTGCAGCCTGGGTGACAAAGCGAGATTCCATCTCAAAAGCAAAAAGCAAAAAGTTTGT
chr17	25297380	-	41	chr9	93698041	+	10	CTX	343	69	74	47	0.930124	0	0.936682	0	1	chr9	93698186	291	chr17	25297525	TATGCCCGGCTAATTTTTTGTATTTTTAGTAGAGACGGGGTTTCACCGTTTTAGCCGGGATGGTCTCGATCTCCTGACCTCGTGATCTGCCCGCCTCGGCCTCCCAAAGTGCTGGGATTACAGGCATGAGCCACCGCGCCCGGCCAGCTTTCTTTATTGTATTGATATTTACCTTCATTGCTGTTTGTTTAGGAAATATATTGTGTCACGTTATTTCCGTGAAAATTGTTTGAATTTGTGGTAAGGTCTAGAAAATGTTAATTTTTGTAAGTATTCGGTATGAACATGAAA
chr18	9277624	+	14	chr9	68434063	-	61	CTX	76	206	48	74	0.947568	0	0.827259	0	1	chr9	68433918	293	chr18	9277478	CATACTTTATTCAAATATTAGCATTTTAAGTAAAATTTATTTTCTTCACAATTAGAAAACATGAAAAGGCATATACAATGCCTTTGGTGTTTTGAATTTAAGAATCAATGTCTGAGGGACTTTTGTGTGTGAAAATAAATATTCATGGCCGGGCGCGGTGGCTCACGCCTGTAATCCTAGCACTTTGGGAGGCCGAGGCGGGTGGATCACGAGGTCAGGAGATCGAGACCATCCTGGCTAACATGGTGAAACCCCGTCTCTACTAAAAATACAAAAAATTAGCCGGGTGTGGT
chr19	19632429	+	12	chr22	16347241	+	30	CTX	84	82	68	66	0.943623	0	0.845524	0	1	chr19	19632291	284	chr22	16347387	TGCTGAGATTCTAGGAGTGAACCACCACCTTTGCATGTGTTTATTGGCCATTTGTATGTCTGTCTGTGAGAAACGTCTATTCAAATCCTTTATATATTTTTAGTAGGGTTTTTTGTTTGTTTGTTCGTTTGTTTGTTTTTCTTTTAACATATAGTTTCTATAGTTAATCAATTTAGGAATTCTGTTATGGCCTAGTTTTAGGAGTACTTGATTTAATGAATTTTTATCTGGTACTAGAAGCATAGCTGTGAAAAACCTTAAATGTATGAAACTCATATCCTTTT
chr2	182262200	-	30	chr3	172453729	+	21	CTX	100	120	69	58	0.855461	0	0.941528	0	292	chr3	172453583	1	chr2	182262053	CTGAGGAAGCTAGAAGAGCATAATTCTCATCAAGAGGTAGCAAATCCCTATCATGCCTCCTTTTGCCTGCTGGAACTTTAGAGGGAGAAAGAGGAACAGGCATGACTGAAGACAATAAGTAAAAGAGCCAACAAGAAGGAATACAGAGTGGCTCACGCCTGTAATCCCAGCACTTTGGGAGGCCGAGGCGGGCGGATCACGAGGTCAGGAGATCGAGACCATCCTGGCTAACACGGTGAAACCCCGTCTCTACTAAAAATACAAAAAATTAGCCGGGCGTGGTAGCGGGCGC
chr2	236158987	+	21	chr3	169474323	+	32	CTX	64	166	72	72	0.805944	0	0.872778	0	279	chr2	236159123	1	chr3	169474179	ACACAGATAAGCAAATAATTTATTGCAAATTAGGAAAACATGTTATAAAGGTAATCAACAGAAGATCATAAGAGGAGGGGTAACCTGCTTCAAAAGGGGGTCAGAGAGGATTCTGAGGAGGTGATATCTAAGTTAAGACTTGAGGCCGGGCGCGTTGGCTCACGCCTGTAATCCCAGCACTTTGGGAGGCCGAGGCGGGTGGATCATGAGGTCAGGAGATCGAGACCATCCTGGCTAACAAGGTGAAACCCCGTCTCTACTAAAAATACAAAAAATTAG
chr2	3579313	+	33	chr5	44800823	+	9	CTX	44	62	89	82	0.6576	0	0.849425	0	312	chr2	3579457	57	chr5	44800745	ATTTAAAAAGTAGCTAGGCGGGGTGCTACACACCGGGAGTTCCAGCTACCCAAGAGGCTGAGGTGGGAGGATTGCTTGAGCCCAGGAGTTCAAGGCTGCAGTGAGCTATGATTGCTCCACTGCACTCCAGCCTGGATGACAACGTGAGGCCAAAAATAATTTCAAGAGATCATCATTAAAAAGCTGTGGGTGGGAAGTCTACAGCTATTTTAATTATAAACCTGATAGGAAAAAGTTACGTTTCCAGAAGCTGCTCATTAAATGTTTTGAAGAGTGTTTATTTGGAAGTTGTATCCAAGTTTTCTACCTATG
chr2	106452567	-	19	chr5	98585422	+	27	CTX	87	79	68	76	0.799619	0	0.916806	0	1	chr2	106452714	281	chr5	98585561	ACTCCATGAAACTGAAAAAAAGAAACTATTTCGCTAACAGTGCAGATATCAACGTACAGATACAAGAAACACGAAAAAGCAAGGAAACAATAAAACCTCCAAAGAAACACAGTAATTCTCTAATAACAGAACAAAGAAAAGGAAATCCGGCCGGGCGCGGTGGCTCACGCCTGTAATCCCAGCACTTTGGGAGGCCGAGGCGGGCGGATCACGAGGTCAGGAGATCGAGACCATCCTGGCTAACACGGTGAAACCCCGTCTCTACTAAAAATACAAAAAAT
chr2	55158395	+	15	chr6	72580496	-	34	CTX	105	117	48	71	0.970811	0	0.800392	0	6	chr6	72580354	280	chr2	55158260	AAGGGTTAACCAGGGTTGGACATAGGTGCAGTCAACATTGTAGAAGAAAAAAAAAAAAAGAGTGCTATGGTTTGAATGTGGTTTCTTCTCCAAAATTCATGTTGAAACCTAATCACAAAGGTGATGGTATTAGAAGATGGTTGAGTCGCCGGGCGCGGTGGCTCACGCCTGTAATCCCAGCACTTTGGGAGGCCGAGGCGGGCGGATCACGAGGTCAGGAGATCGAGACCATCCTGGCTAACACGGTGAAACCCCGTCTCTACTAAAAATACAAAAAATT
chr2	128635203	+	11	chr7	22881342	-	39	CTX	78	81	37	60	0.974203	0	0.752952	0	1	chr7	22881195	241	chr2	128635070	GCACTTAAGTTTTATTAGCAGAAGCTAATTGAGAGACAAATAGATGGAGAAAGATAATTGCAATAAAGAAAGCAGGGTAAAGCGATAGAAAGTAATGGAGGGGGCCAGTGCGGTGGCTCATGCCTGTAATCCCAGCACTTTGGGAGGCTGAGGTGGGCAGATCACTTGAGGACAGGAGTTCAAGACCAGCCTGGCCAACATGGTGAAACACCATCTCTACTAAAAATACAAAAATTAGCCAAGCGTGGTAG
chr2	204055415	+	23	chr9	132191825	+	18	CTX	106	179	90	66	0.874188	0	0.872037	0	289	chr2	204055556	5	chr9	132191680	ACATTTCATTCATTCATTCATTCATTCATCCATCCATCTGGCAACTACCTTGTGCTGGGCTTTGCTCTGGATGCTGGCAAGACTGGCTACGTGATTTCCTGGGCCCTGCGTAAAAGGAAAATTCGGAGCGGTAAAATTACAAGTATTCTCTCGGCTTTCGGCTCGGAGGAGGCCAAGGTGCAACTTTGTTCGGTCGTCCCGAATCTGGGTTCATCCGACACCAGCCGCCTCCACCATGCCGCCGAAGTTCGACCCCAACGTGATCAAAGTCGTATACCTGAGGTGCACC
chr20	657991	+	35	chr5	138482054	+	6	CTX	124	50	65	99	0.712169	0	0.804856	0	103	chr20	657947	214	chr5	138482096	AAAAAAAAAATTATATCTATCTCTCTATCTATCTAAATTAACATTTAAAAATTATGACCAGACAGAAAAGTATGAAGAATAAAATGAGGCCAGACATGGTGCTTCAAGCCTGTAATCCCAGCATTTTGGGAGGTTGAGGCAGGAGGACCGTTTGAGGCTGGGAGTTGAGCATGGGCAACAAAGTGAGACCCTGTCTCTACAAAAAATTTAAAAAATGGGCAGGGCGTGGTGGCTTACGCCTGTAATCCCAGCACTTT
chr20	60001	+	49	chrX	137107104	+	8	CTX	60	77	123	82	0.868758	0	0.502222	0	306	chr20	60147	64	chrX	137107070	TATTGTTAAAATGTCAAAAGTGGGGGATAAGACAGCCAACCAGACACAGCTGGGAGAAGTGCCTCTCCTACTGAGAGAAACCAAAATATTGAGTAAACTATCCCACTTTGAACAGAATTTTTAAGAGAAAAAACTGAAAGTTAATAGAGAGGTGACTCAGATCCAGAGGTGGAAGAGGAAGGAAGCTTGGAACCCTATAGAGTTGCTGAGTGCCAGGACCAGATCCTGGCCCTAAACAGGTGGTAAGGAAGGAGAGAGTGAAGGAACTGCCAGGTGACACACTCCCACCATGGACCTCTGGGATCC
chr21	39315942	+	9	chr9	68434063	-	61	CTX	65	206	48	74	0.982308	0	0.827259	0	1	chr9	68433918	294	chr21	39315795	CATACTTTATTCAAATATTAGCATTTTAAGTAAAATTTATTTTCTTCACAATTAGAAAACATGAAAAGGCATATACAATGCCTTTGGTGTTTTGAATTTAAGAATCAATGTCTGAGGGACTTTTGTGTGTGAAAATAAATATTCATGGCCGGGCGCGGTGGCTCACGCCTGTAATCCTAGCACTTTGGGAGGCCGAGGCGGGTGGATCACGAGGTCAGGAGATCGAGACCATCCTGGCTAACATGGTGAAACCCCGTCTCTACTAAAAATACAAAAAATTAGCCGGGTGTGGTG
chr21	11054315	+	54	chrY	59001011	-	45	CTX	408	399	87	78	0.940159	0	0.918491	0	309	chr21	11054460	1	chrY	59001156	CCTATGAGTGAGAACATGCAGTGTTTGTTTTTTTGTCCTTGCGATAGTTTGCTGAGAATGATGGTTTCCATCTTCATCCGTGTCCCTACAAAGGACAGGAACTCATCCTTTTTTATCGCCACATAGTATTCCATGGTGTATTTGTGTTCAGATACACAAATACAGAAGAGATAAATAAAAAAGACAAAAACATTGAGCTTAAATTAGAACAGAGCTTATCACAGATCCTTAAACTTGATGAAACTATTGCTTAAGAAAGTCCAGACAACACATAAGAATAAAAGCATTGGTGAACAGCAAGAAAAGTCA
chr22	32928560	+	60	chr6	24683988	+	40	CTX	179	128	76	81	0.84658	0	0.792696	0	1	chr22	32928415	305	chr6	24684135	AGTAGGGGCTACTTGGGGAATTTCAGGTGTGGTGGCAGCCAGAGGGAAGGCGTTTCCGGGCCTTGAGAGGAGAGCTGTTCTCCAGAGTGGGACTAGGTCTGCTAATACAGATGCAGCTCTTCCTGCAGGAGCTTCCTGGCCTCTCTCGATGATGTAATCTAATTAGCCTTTCTAAAGGAAGCAATCAGATACGCGTTTATCTCAGTGAGCAGAGGGATGACTTTGAATAGAATGGGAGGCAGGTTTGCCCTAAGCAGTTCCCAGCTTGAATTTTCCTTGTAGCTTAGTGATTTTGGGGCCCAAGA
chr22	45991519	+	45	chrX	24506833	+	7	CTX	120	51	87	78	0.853576	0	0.75037	0	274	chr22	45991666	18	chrX	24506756	CGGAGACAGAGCTTGCAGTGAGCCAAGATTGCGCCACTGCACTCCAGCCTGGGCAACATAGCGAGACTCTGTCTCAAAAACAAACAAACAAACCAAAAAAAACACAAAAAATCTGCTTTTAAATGTATTTTCTATATGTTCAGGGCTTTCCTCTCTCATAAATCAGTCCAAGAGAAATACTTAACACCTGCTGTATGTTTCTAAGAATTCAGCCACGCTTTGACTGGGAGTCAGATCACTTTAAATATTGGAGTGCTTTTTGATAACCAGTGGT
chr3	186630806	+	9	chr6	72580496	+	34	CTX	80	117	73	71	0.800392	0	0.86748	0	237	chr3	186630899	1	chr6	72580349	AAGGGTTAACCAGGGTTGGACATAGGTGCAGTCAACATTGTAGAAGAAAAAAAAAAAAAGAGTGCTATGGTTTGAATGTGGTTTCTTCTCCAAAATTCATGTTGAAACCTAATCACAAAGGTGATGGTATTAGAAGATGGTTGAGTCGCCGGGCGCGGTGGCTCACGCCTGTAATCCCAGCACTTTGGGAGGCCGAGGCGGGCGGATCACGAGGTCAGGAGATCGAGACCATCCTGG
chr5	140455867	+	19	chr6	72254372	-	34	CTX	67	121	51	72	0.797778	0	0.920833	0	278	chr6	72254513	1	chr5	140456005	CTAATTTTTTGTATTTTTAGTAGAGACGGGGTTTCACCTTGTTAGCCAGGATGGTCTCGATCTCCTGACCTCGTGATCCACCCGCCTCGGCCTCCCAAAGTGCTGGGATTACAGGCGTGAGCCACCGCGCCCGGCCCTCTCCATTTTAAAGTTGTAAAATTTGAGGTTTAATGTGTGTAAATATTTGGCCAAAGGTCACAAAGTGTGTAAGTGACATATTTGGTATCGATTTCTGGGCCTAAGTGCAGCACCATTTTTTGCTATAGCATATTTCAAGG
chr5	109480258	+	34	chr7	96481997	+	20	CTX	82	62	76	67	0.819074	0	0.831503	0	286	chr5	109480399	1	chr7	96481851	GCCTGCGCCCACTGTCTGGCACTCCCTAGTGAGATGAACCCGGTACCTCAGATGGAAATGCAGAAATCACCGTCTTCTGCGTCGCTCACGCTGGGAGCTGTAGACCGGAGCTGTTCCTATTCGGCCATCTTGGCTCCTCCCATCGCAGGTCATTTCAAAAGGAAATCTCCAGATCAAAGCATGCAGCAACAAAAGAAGGAAAACACAGAGAATAGTGAATAAAGTGATGTATAAAATAGTTGTAATATAAGTTTACACTTTTTGGGGTTCCAGAAGGAGAAGACAG
chr6	114424408	+	17	chr7	32172177	+	29	CTX	90	87	31	112	0.765022	0	0.620848	0	180	chr6	114424439	116	chr7	32172147	CTTTGGGAGGCTGAGGCAGCAAGACTGCTTGAGCCCAGGATATTGAAACCAGCCTGGGGAACTTGGTAAGACCCCATCTCCTCAAAAAATTGAAAAATTAGCCAGGTGTGGTGGGACATGCCTATAGTCCCAGCTACTCAGGAGGTGGGGCAGGAAGATCGTTTGAGCTCAGGAATTAGAAGAGGCAGTGAGCCACTGCACACTCCAGCCTGCAAGACACAACAAGACCCTTCTTTTCAGAGAAAAAGACGAGAAAAGAACGTATATTCTGCTGTTGTTCATTGGGGTGTTCTATA
chr7	49900137	+	33	chrX	73152427	+	12	CTX	117	41	96	109	0.5728	0	0.68936	0	210	chr7	49900177	90	chrX	73152395	TGTCTGGCTTCTTTCACTCAGCACATCATTTTTAGGGTTCATCCATGCTGTAGACTGTCAGAGCTTCATTCCCTTCTATGGCTACGCACTATTCCATTGTGTGGATATACTACATTTTGTTTGCCCACTCACCTGTTGACGGACATTTGGGCTGTTTCACTATTGTGTGGTGAATGATGATGCAGTGAACATTGGCATACAAGTATCTGTGTCCTTGTTTTCAATTCCTTTGGGTATATGTCAGTAGATTTCTTTAATCTGCCAACCTGCAGATTAAACCTGCAGATTAAATAAATGCTAACGTGCATTTATTCC
chr8	43618235	+	10	chr9	69952501	+	47	CTX	95	216	85	81	0.774648	0	0.573613	0	48	chr8	43618201	179	chr9	69952598	TATAAAAACTATACAGAAGCATTCGGACAAACTTTGTGACGTGCGTTTTCATCTCACAGAGTTAAAACTTTCTTTTGATTCAGCAGCTTTTAAACACCCTTTTTGTAGGATCTGCTAGGGGACATTTGGAGCGATTTGAGGCCTATGGTGGAAAAGGAATTATCTTTACATAACAACTAGACAAAAGAATTCTGAGAAACTTCTCTGTGATGTGT
Translocations of U266, supported by both Hi-C( Among Top 100 interaction scores) and WGS data
chr3	171809716	+	25	chr4	153739993	+	25	CTX	91	178	72	52	0.967814	0	0.826882	0	287	chr3	171809861	1	chr4	153739850	TGTGTCTCTGAATAGGTTGGTGGCCTGGGGGCAGTTTTGCCTTCCAAATGTAGGCTGCCTAGGACCTAGGTGGCTGCTGCTAGCAGAACACTATGGGTTGTGAGACCTGCCTTGCCAAGTGCATAGGAGCTGAGTGGGACTTAGGGGAGTGCTGTAACAGATGGCTTTAGATTGCCTCAAATAGGGTTGTAAATTTGACTATAAGATGAGTCAGTTTTCTGTGTTCATTTCATGACCATGCATGGCACCTCTAACCTTAAGTTTCTCTCAAATGCTGTCATAAAGCC
All Filterd Translocations of U266, support by WGS (called with crest software)
left_chr	left_pos	left_strand	# of left soft-clipped reads	right_chr	right_pos	right_strand	# right soft-clipped reads	SV type	coverage at left_pos	coverage at right_pos	assembled length at left_pos	assembled length at right_pos	average percent identity at left_pos	percent of non-unique mapping reads at left_pos	average percent identity at right_pos	percent of non-unique mapping reads at right_pos	start position of consensus mapping to genome	starting chromosome of consensus mapping	position of the genomic mapping of consensus starting position	end position of consensus mapping to genome	ending chromsome of consnesus mapping	position of genomic mapping of consensus ending posiiton	consensus sequences
chr1	20944738	-	42	chr10	29661421	+	9	CTX	102	37	70	72	0.858148	0	0.882273	0	1	chr10	29661566	287	chr1	20944884	CCGGCTAATTTTTTGTATTTTTAGTAGAGACGGGGTTTCACCGTGTTAGCCAGGATGGTCTCGATCTCCTGACCTCGTGATCCGCCCGCCTCGGCCTCCCAAAGTGCTGGGATTACAGGCGTGAGCCACCGCGCCCGGCCCACTGTTCAGTTTCACAGCATTCTTTCGTTTCCTCCTCCCTGCAGCACTATGATCCAGGTACAATTATGGTCATTCCCCTTTTACAGATGAGAAAATCAAGGTAAAGAGAGGAACATTAGACAGTGGCAGAGTCAGACTCAGACCCA
chr1	178495286	+	63	chr10	89109367	+	5	CTX	100	50	72	53	0.897895	0	0.83869	0	1	chr1	178495139	252	chr10	89109471	AGGGTAGAAATTGAGTCTGTCTCACTCAACACAGCAGCCCCAGAATTAACACACTGCTCAGTGAATGAGTATGTAGCACTCAGTATCAACCCTCAGGACCAGGAGGTCGAAACCAAATTGACACAGGGCCTCCTGAAAGAGATCAAACACTTTGGGAGGCCGAGACGGGCAGATCACGAGGTCAGGAGATCGAGACCATCCTGGCTAACACGGTGAAACCCCGTCTCTACTAAAAATACAAAAATTAGCCGG
chr1	22421097	+	10	chr15	72639538	+	32	CTX	46	113	69	66	0.799506	0	0.904833	0	1	chr1	22421002	234	chr15	72639684	GGATGGTCTCGATCTCCTGACCTCGTGATCCGCCCGCCTCGGCCTCCCAAAGTGCTGGGATTACAGGCGTGAGCCACCGCGCCCGGCCAGAAATAGTTCTTAATTAAGTTTGTAGTGAGGGAAGATAGAAACTCTGACACATAAACCCAGGGCTCATACCACAGCGGCCTTTGGTTTTTTTGAGACAGGGTCTCACTCTGTTGCCCAGGGTTGAGTGCAGAGGCACATCTTGGC
chr1	105867048	+	25	chr15	44502003	+	40	CTX	116	106	72	71	0.878129	0	0.88127	0	2	chr1	105866931	263	chr15	44502149	GCCACCGCGCCCGGCTAATTTTTTGTATTTTTAGTAGAGACGGGGTTTCACCTTGTTAGCCAGGATGGTCTCGATCTCCTGACCTCATGATCCACCCGCCTCGGCCTCCCAAAGTGTATCATCATCTTTTAATGCTTACTGAGCATTTCATTCATTCAGCAAATATTTATTGAATGCCTAATGTGCTTCTTTTAGTCTCTGATTCCCATGTGCTCAGCTGATTTAGCTACATTATTTAGACAACAGGTTAAGACTATAGCTAT
chr1	114039842	+	19	chr17	68357409	+	23	CTX	112	53	73	68	0.956667	0	0.846667	0	292	chr1	114039988	1	chr17	68357266	GACGGCAGAATGTTACAGAAACGAAAAATGTGTTTCAGAGTGATTGGAGTTAGCATTCTGGACGTATTTCTTACAGAGTTGACTAGCACTATTCATTTTCCACCCTCCAACAGTTGCTGAATGATTTTGTTTTAAGAAAAAATAGGGAATAGGAACAGCTCCGGTCTACAGCTCCCAGCGTGAGCGACGCAGAAGACGGGTGATTTCTGCATTTCCATCTGAGGTACCGGGTTCATCTCACTAGGGAGTGCCAGACAGTGGGCGCAGGCCAGTGTGTGTGCGCACCGTGCGC
chr1	145152719	+	77	chr17	77726693	+	5	CTX	136	47	71	71	0.824368	0	0.89828	0	224	chr1	145152866	1	chr17	77726611	ATCTCCTGACCTCGTGATCCGCCCGCCTCGGCCTCCCAAAGTGCTGGGATTACAGGCGTGAGCCACCGCGCCCGGCCGGAAGTTAATATATCTTGCAAGTTACTGTGAACCAGTGGAACTTGACTCCATCGGGGAACTCTGGGAGACCTGTGTAGAAAGCATGCTTCAGGGTTAAACCGCCTCATGGTTGAGCAAGCTGGGATATTTATCTACTAACTCTCATC
chr1	168025732	+	23	chr19	24033178	+	19	CTX	84	79	69	62	0.802279	0	0.88942	0	1	chr1	168025588	291	chr19	24033323	GCGCGGCGGGTGACGGGACCGCGCGCAGGGTGCAGAGCAGAGCCCGCACGCTCCGCACCACTCGCAGCGCCATGTTAGCAGGGGTGCGGGGGTCGCAGCGCTACGCCTCGGCCACCCGCGCCGGGAGGCGGGGCGGGGAGGGGCCTATTTTTAAGGCTAATAGAAATGGTGAGATTTTTTGGTTTAGGAGAAGTGGGATTAGTTAGAGGGGTCTCCATTGCCATTAGGGAGGATTGAACCAGACCCATTTTGATTTGTGTGCCAGTTTCTAAGGAGGTGGCACAGATCTCA
chr1	69927720	+	17	chr2	2539935	-	34	CTX	43	128	47	72	0.844052	0	0.960513	0	284	chr2	2540080	1	chr1	69927858	GGCTAATTTTTTGTATTTTTAGTAGAGACGGGGTTTCACCGTGTTAGCCAGGATGGTCTCGATCTCCTGACCTCGTGATCCGCCCGCCTCGGCCTCCCAAAGTGCTGGGATTACAGGCGTGAGCCACCGCGCCCGGTCTCAGCGGGTATTTTTTAATGGGATGAGGAGCGAGTTTGGGAGGGGCACGTGGGAAGACTTCATCTTTCTTTTAAATTTCAGGCTCAAGGACAAGGTGACCAAAAATCCTCTGGTCAGCAAGGGACAAGCCCAAAGACAGGGGCTGG
chr1	105632788	+	3	chr2	26556301	+	43	CTX	27	170	95	88	0.578175	0	0.767778	0	249	chr1	105632843	1	chr2	26556154	GGCTCCTTGAGTCCAGTTGGTATTATGATATAGGTGTAGGCCATTTGATGGGTCACAATTGCTGAACATAAGAGAATTGATCACACAATACTTAGGCCACATAAAAATGAGATTGGGTACCAACCTCTCCTCTTAAATCTGGGGTAGGATTAGTTTGGACCTGTATCTCAGAACTAAAGAATAAATCCCACCAGCCGGGCATGATGGCTCAAGTCTGTAATCCCAGCACTTTGGGAGGCCGAGGCGGGCAGACCGCCTGAGCTCAGGAGTCCGTGACCAGC
chr1	20944738	-	42	chr21	40038604	+	14	CTX	102	73	70	66	0.955897	0	0.882273	0	1	chr21	40038729	267	chr1	20944884	TTAGTAGAGACGGGGTTTCACCGTGTTAGCCAGGATGGTCTCGATCTCCTGACCTCGTGATCCGCCCGCCTCGGCCTCCCAAAGTGCTGGGATTACAGGCGTGAGCCACCGCGCCCGGCCCACTGTTCAGTTTCACAGCATTCTTTCGTTTCCTCCTCCCTGCAGCACTATGATCCAGGTACAATTATGGTCATTCCCCTTTTACAGATGAGAAAATCAAGGTAAAGAGAGGAACATTAGACAGTGGCAGAGTCAGACTCAGACCCA
chr1	109650635	+	47	chr22	30163373	-	27	CTX	88	109	75	69	0.930385	0	0.785417	0	296	chr1	109650782	1	chr22	30163519	GTAGATAGCGTCCGCGCCTTGATCGAAGGCGCGCTCGAAGAACATGACGCCCACGATGATGGTGAGGGCGAAGGTGGAGGTCCTGCGGAACAGCAGGGAGTACAATTTCGAAGTCAACGTCGCGGCCGCCATGTTTCTTCACAGTCCCGTGTTGGGTTCTTATATGGCAATTTCTGCAAAAGAGAAACCGTATCCAGGACAACCTGGTTATACGGGAAGCCTTGCTGATGTGGTTAGCTTCAGTAGCATCCCCTTATTCCATCCAGTTTTGTGTTTTTTGTTTTGTTTTATTTTTT
chr1	104480855	+	48	chr3	113965502	+	20	CTX	73	95	103	96	0.445079	0	0.764872	0	1	chr1	104480709	89	chr3	113965353	TGTCTGTGTCCCCCTTCAAATCTCACACTGAATTGTAACTTTCAGTGTTGGAGGTGGGGCCTAGTGGAAGGTGATTGGATCATGGGGGTGGATTTCCTTCTTGATACTGTGTTGCTACAGTGAGTGAGTTCTTGTGAGATCTGGTTGTTTAAAAGTTTGTAGCACCTCCTCCCTCTCTCTCAGTTCTGCTCCTGCCACGTAAAATGATTGTTCTCACTTTGTCTTCTGCCATGAGTAAAAGCTCCCTGATATCTCCCCAGAAGCAGACGCTGCCATGCTTCCTGTACAGCCAGAGGAACATGAACCAATTAAACCACTTTTCTTTCTAAATTACCTAGTTTTAGATATTTCCT
chr1	23513923	+	64	chr9	108650258	+	59	CTX	191	61	63	122	0.401614	0	0.574308	0	118	chr1	23513894	330	chr9	108650405	CCCACAGAGCAAACCCTTTGTAAATGAATGCAGTGTTCACACACTCAGGCCTGGCAGATCGATGTCTTGGCCCCGCTCTCTGCTAGCTGTGTGACTTCAGGCAAGTCTTGGTTACTTCATCTGCAAAATGGGGATAATAGTAGTTCCTGTCTCATTGAGATATTTGTTTTTAATTACAGCTTTATTTACATATTTGAACATTTATTTTATTTATTGTTTGAGACAGGGTCTTACTCTGTTGCCCAGGCTGGAATGCAGTGGTACAATCACAGCTCACTGTAATCTTAAACTTCTGGTCTTAAGTGGTCCTCCACCCTCGGCCTTCCAAAG
chr11	61841813	+	57	chr14	81786774	+	43	CTX	149	120	75	72	0.879009	0	0.856318	0	1	chr11	61841667	295	chr14	81786920	AAATGTTTTTTGAATACCTTCCACATGCATGTTCCCAGGACAGACTTATACAGGCCAGGTGTGGTGGCTCACGCCCTTGTAATCCCAGCACTGTAGGAGGCCAAGGTGGGGACATTGTTTGAGCCTGGGAGTTCAAGACCAGCCTGGCACCATTTTTATAATTAATCCATTACATAGCATAACGTGGGGGAGAAACAGCACTTCCAGCCAAATGTGATTTCTTTCTAAGTGAGGGCTGAAGTTTTCACTCTCATCTCAAAAATTACAAAGTCCACACGTTAAAGCTACATCTTAC
chr11	69443864	+	25	chr14	106176943	+	16	CTX	83	44	73	63	0.872727	0	0.834519	0	286	chr11	69444007	1	chr14	106176800	AGCCCAGCTCAGCTCAGCCCAGTCCAGCTCAATCCACCTAAGCTCACCCAGCTCAGCCCAGTCTGGCTCAGCTTAGGTCAGCCCAGCCCAGCCTAGCCCAGATCAGTCCAGCTTAGCCCAGCCCAGGTCAGCCCAGCCCAGGTCTGTCTCCTCTTTCATCATTAGCCCTTGTTGGACCTCCTTTGTCCCTTGCTACTGCTGTGGCTCAGCCTGGGTCCCGCTTCATCCCTCAGAACTGGGACTTTTCTCCTTGTCTGGGTACTTTGTCCTCATACACGCCCCACAC
chr11	17195850	+	18	chr17	55099025	+	31	CTX	47	96	47	66	0.863333	0	0.951316	0	266	chr11	17195973	1	chr17	55098881	GACAGAGTAGTAATGGGGCTGAGCTTCAGCTCACCCCCACTAGAGCATTATTTCATGCATCCTCACTGATCACAAAACCTATACCACTACTTCCCTGATGCCATAATGTTTGAGCCATGCCTTTCACTTTAAGAATTCCAGGAGCGGCCGGGCGCGGTGGCTCACGCCTGTAATCCCAGCACTTTGGGAGGCCGAGGCGGGCGGATCACGAGGTCAGGAGATCGAGACCATCCTGGCTAAAACGGTGAAACCCCGTCTCTACTAAA
chr12	21341142	+	25	chr15	29850882	+	35	CTX	79	61	60	122	0.696176	0	0.429006	0	212	chr12	21341172	1	chr15	29850735	CAAACCCTTCGCCCAGGTGGGGCTTCCCAGGCAATCTCCAATCTACGGCTGACCTTGAAAAACCCAGGTTTGAATTGTATAGGTGCATTTATACATGGATTTTTTTCAGTCAAAGCTACACCAAGTGTGCCAGCCTCTCCTGACTCCCCTCCCACCTCCTCCTCCACTTCCTGCACCTCCTCCTCTACCTCCTCCACCTCTTCCACCTCTTCAACCTCCTCCACCTCCTCATCCTCCACCACCACCTCTTCTACCTCCTCCTCCACCTCCTCCACCTCCTGCTCCACCTCCTCCTCCACCTCCTCCTCCCCCTTCTCCAC
chr12	56990096	+	33	chr15	39994625	+	21	CTX	104	77	85	77	0.805299	0	0.691892	0	1	chr12	56989951	312	chr15	39994769	CCTTTTGCTGTAAAAGGAACACAGAAACTTGTTGGTGTTGATGGTGTGGTTTCTTCCTGTCAACCAGACTGATGGGAGGGAAGCAAAAGGGCAGGGGGTGGGTTGTCTTTTTATTTTAAACCTGCTTTCCCTACCAAATACTCTTGAGCTAGGTGGATTTTCTCTTCAAAACTACTTTTTAAAAAATATTTTATCTAGCATGTTCAGGCTTGCTTTCCCAAGCACGGTCTCCCTTAACATCTAGTCTGCCATATAGCTAGAACTAGAACTCTCCCGTCCAGAGATTTGCACAGGGGCTGTAAACAGTCCCAT
chr12	29901911	+	28	chr4	84248938	+	44	CTX	87	77	116	114	0.547738	0	0.345424	0	113	chr12	29901881	259	chr4	84248973	ATTAAATATAGTCATAAAAGTTCAATTATATAAACTCATACTTAAAGAAATTATTTTAAAAACAAAAGTAATAACTACTCAAAACTTATCCTAATGATTTGACTATGGTCTGTGCTTTTGAGGTTATTTATGTCTATTGCATCTGCCTGATGAAGATTCTATGTAATGGGCCTCTCTTCCCAAGTCTGTTCCAGTGACCTCCCATTAATAGCTTAGAACTGGGCATGGAGGGAGTATTTACACCACAGAAATCTGCAAATGCAACAAATCAATGTGATACACATTGCCAGCACACCACTGTGTGGGACATGACTGGAAGGGCCATCAGGCCCAAAGGGTGCCATTGCCCAGGAAGAGGGTG
chr13	23542433	+	17	chr14	104965252	+	41	CTX	93	55	20	81	0.568889	0	0.998333	0	1	chr13	23542277	255	chr14	104965394	GACAGCCAGGTCACTTCACACTGAGGAAAGCTATCCTGTGCACAGATTGAAACTGAGACCTCCTAATTAACTAAGGGCGGGCCCTGGTCTCAGGCTGAGCCTGAATCCTGAGGTCAGACAGAGCCTGAATCCTGTTCCCAGACTGAACACTGGTATCACTCAGACTGAGTCCAAATCCTGATCTCAGACTGAGCCTGAATCCTGATTTCAGACTAAGCCCTAAAAATTCTGCCTCAGATTGAGCTCTGACCCTGG
chr13	32873285	+	23	chr19	29085323	-	17	CTX	60	79	72	74	0.918696	0	0.824828	0	287	chr13	32873426	1	chr19	29085466	CCAGCAGAGCCCTGAGCGCCCAGTGACTCTGTGTTGGGCATCTTGGTCCCTGATCAATTCCTGGAGAAGATGCTGTGGAAAAGCTCACTGAGATTAGTTGGGACTCTTAAATTACAAGGGCTACAAAGCCAGTTTGAATTAGTTAAATAGACTGCAGATGGGCAGAGGTAGAAGCAGGAAGACTAGAGAGATGGCTGTGGCAACAGTGCAGTCACCAGGCGATGCTGGCTTGGGCTAGGGTACTAGCAAGGGATATGATTAGTTGTGGGCATATTCTGGAAATAGTT
chr13	115048773	+	35	chr20	34947085	+	38	CTX	64	63	81	94	0.625	0	0.733333	0	66	chr13	115048699	316	chr20	34947231	CAGGGGTGCACCACTGGACCTGGCTAATTTTTTAAATTTTTTGTAAAGATAGGATCTCGCTTTGCTGCCCAGGCTGGTCTTGAACTCCTGGCTTCAAGTGATCCTCCCACCTCAACCTCTCAAAGTGCTGGGATTACAGGTGTGGACCACTGCACCCAGCCCTGGCCCAGGATCTTAACCACTGCACCCTCCTGCCTTGGGTGAGACAGACGAGGGCAGGGAGGCTCTGGCTGGGTGGGGTCTTCATGCCTGTCTGGAAATGAGGTGTTCATAGCAGTGATTGTTGATGACTAGCTGTTCTAATGAGCAGGTTTTT
chr13	100082612	+	33	chr3	79333153	+	12	CTX	72	56	71	56	0.859048	0	0.975111	0	282	chr13	100082759	1	chr3	79333013	AATTTTTTGTATTTTTAGTAGAGACGGGGTTTCACCGTGTTAGCCAGGATGGTCTCGATCTCCTGACCTCGTGATCCGCCCGCCTCGGCCTCCCAAAGTGCTGGGATTACAGGCGTGAGCCACCGCGCCCGGCCTATCCATCCATCTGTTGATGAACACTTGGGTTGCGTCCACCTTTCAGCTAAGGTGAATAATGCTGCCGTGAACATGATTGTGTAAATCTCTCTTCAAGTCCCTGCTTTCAATTCTTTTAGATACATACCCAGAAGTGGAATTGCCAGG
chr13	74313858	+	21	chr8	15289367	-	22	CTX	79	35	72	72	0.869756	0	0.929683	0	290	chr8	15289512	1	chr13	74314005	TAAAAGATAAAATTATCCAAGAATGTGCTAAACCCAGATAAATTTACAAATGTTTTTATCATTGGCAAAGCTAGCTTAATGTTTTCTCTGATTATTTATCATCATGTCTATGTAAATGCAAGAACGATTCAGAAGCTATTAATGGCCACTGTTAAGAAAGTCTTGAATTTTGTTCAAATGCCATTTCTGTGTCTATTAGAAATTACATTATCACATTTATTTATGTTGCACTATCTTTGCATTCCAGGCATGAATCTCACTTAATTGTGGCGTGTGATTCTTTTAATGTT
chr13	110874839	+	17	chr9	68434063	+	42	CTX	80	186	46	72	0.855971	0	0.98723	0	292	chr13	110874986	1	chr9	68433920	TACTTTATTCAAATATTAGCATTTTAAGTAAAATTTATTTTCTTCACAATTAGAAAACATGAAAAGGCATATACAATGCCTTTGGTGTTTTGAATTTAAGAATCAATGTCTGAGGGACTTTTGTGTGTGAAAATAAATATTCATGGCCGGGCGCGGTGGCTCACGCCTGTAATCCTAGCACTTTGGGAGGCCGAGGCGGGTGGATCACGAGGTCAGGAGATCGAGACCATCCTGGCTAACATGGTGAAACCCCGTCTCTACTAAAAATACAAAAAATTAGCCGGGTGTGGTG
chr14	73761581	-	38	chrX	77256428	+	3	CTX	81	23	71	50	0.702235	0	0.962963	0	235	chrX	77256327	3	chr14	73761444	GTCTCAACCTACTGGACTCAAGTGATCCACCCGCCTTGGCCTCCCAAAGTGCTGGGATTACAGGTGTGAGCCACCACGCCCAGCCTCTCTTTTTACCTTCTAGTGGCTACTGTTGCCTCAAATTCTGTCTTCTGCACTTTAGGAGGCTGAGGTGGGTGGATCACTTGAGGTCAGGAGTTCAAGACCAGCCTGGCCAACATGGTGAAACTCTGTCTCTACTAAAAATACAAAAATTCGCTGGGTGTGGTGGCGGATGCCTGTA
chr16	5249925	+	16	chr5	132926520	+	40	CTX	160	149	40	112	0.856487	0	0.639747	0	194	chr16	5249959	93	chr5	132926465	GGTGGGGCGGCAGTTCAGAGCCAGGAAGGCCCCCGTGGGCCTCTGGCCTTGGTTGTTTATGCTGTCGTAACAGAATCCCAGAGACCGGATGATTTATAATGATCAGAAATGTATTGGCTCACAGTTCTGGAGTCTGGGAAGTCCAAGAACAAGATGCCGGTGTCTGGCAAGGGCCTTCTTGCTGCATCAACACAGAGAGGAAGGCAGGAGGGCGAGAGGGGGAGAGGGCGAGAAGGAGAGAGGACGACGGGGTGGGACTCTTCCTTTTATAGTGAACCTGCACCCACAATGATGGCACTCATC
chr16	86560369	-	39	chr7	158003094	+	6	CTX	103	45	73	73	0.765303	0	0.858261	0	243	chr7	158002995	23	chr16	86560246	TCGGTGTGGAATGCCTTCGCGTAGGGAGAAGTAGCATCTTCCCAGTACCAAACCCTTCCCTCTGGAACACAACGTGTTTCTTGATTCAGATCTTTCCTTTCTCTCAGGAAAGTGTGACCATTTTATGCATATGAGACCATTTTATCACTTTGGGAGGCCGAGGCGGGCGGATCACGAGGTCAGGAGATCGAGACCATCCTGGCTAACACGGTGAAACCCCGTCTCTACTAAAAATACAAAAAA
chr17	71047878	+	44	chr19	12696983	+	5	CTX	77	36	77	72	0.63697	0	0.796111	0	257	chr17	71048025	19	chr19	12696905	GGGTGAATCACCAGAGGACAGGAGTTTGAGACCAGCCTGGCCAACATAGCAAAACCCCATCTCTACTAAAAATACAAAAAATTTGCCGGGAGTGGTGGTGCATCTGCGGTCCCAGCTACTCAGGAGGCTGAGACCAAAGAATCGCTTGAACCCAGGAAGTGGAGGTTGCAGTCAGCTGAGATCTCGCCACTGTACTGCAGCCTGGGTGACAAAGCGAGATTCCATCTCAAAAGCAAAAAGCAAAAAGTTTGTTGGTG
chr17	74377274	+	30	chr2	153997622	+	27	CTX	159	51	74	74	0.85642	0	0.919061	0	292	chr17	74377420	1	chr2	153997477	TTGGAAAATTTCATCAGCTCCCCCAAAAATCCATACTCATAAGCAGTTGCTGTCCATTCTACCACTCTGTCCATCCCCTGTCAAAGAGAACCATTAATCTTTCTGTATCTGTAGATTTGTTTATTCTTGACATTTCATATGTAAAAGCCTTGACTCCAAGTTTCTGGAGAGCTGGGACCAGGCCAGGTGAATGCCTGCTTTCTTTCTCGGGAAAAGAAAAAAGGGGGTTCTCAGGTGTGTCTCCCTGGGGAGGCTGCCCACAAGGAAGGGGAGGCTGGGGAAGTTAGAAAAA
chr17	61565891	-	24	chr5	100389387	+	18	CTX	79	62	73	72	0.836068	0	0.826286	0	1	chr5	100389512	270	chr17	61566036	CCCGGCTAATTTTTTGTATTTTTAGTAGAGACGGGGTTTCACCGTTTTAGCCGGGATGGTCTCGATCTCCTGACCTCGTGATCCGCCCGCCTCGGCCTCCCAAAGTGCTGGGATTACAGGCGTGATACAGTCACTTTTATGTGGTTTCGCCAATTTTATTCCAGCTCTGAAATTCTCTGAGCTCCCCTTACAAGCAGAGGTGAGCTAAGGGCTGGAGCTCAAGCCATTCAACCCCCTACCAGATCTGACGAATGTGATGGCCACATCCCG
chr18	9277624	+	12	chr9	68434063	-	42	CTX	39	186	51	72	0.857222	0	0.855971	0	1	chr9	68433920	275	chr18	9277494	TACTTTATTCAAATATTAGCATTTTAAGTAAAATTTATTTTCTTCACAATTAGAAAACATGAAAAGGCATATACAATGCCTTTGGTGTTTTGAATTTAAGAATCAATGTCTGAGGGACTTTTGTGTGTGAAAATAAATATTCATGGCCGGGCGCGGTGGCTCACGCCTGTAATCCTAGCACTTTGGGAGGCCGAGGCGGGTGGATCACGAGGTCAGGAGATCGAGACCATCCTGGCTAACATGGTGAAACCCCGTCTCTACTAAAAATACAAAAA
chr19	19632429	+	16	chr22	16347241	+	24	CTX	82	126	70	64	0.90922	0	0.933333	0	1	chr19	19632282	293	chr22	16347387	CTCTCAAAGTGCTGAGATTCTAGGAGTGAACCACCACCTTTGCATGTGTTTATTGGCCATTTGTATGTCTGTCTGTGAGAAACGTCTATTCAAATCCTTTATATATTTTTAGTAGGGTTTTTTGTTTGTTTGTTCGTTTGTTTGTTTTTCTTTTAACATATAGTTTCTATAGTTAATCAATTTAGGAATTCTGTTATGGCCTAGTTTTAGGAGTACTTGATTTAATGAATTTTTATCTGGTACTAGAAGCATAGCTGTGAAAAACCTTAAATGTATGAAACTCATATCCTTTT
chr2	74436068	+	27	chr3	171875579	-	19	CTX	93	136	70	73	0.939661	0	0.845225	0	295	chr2	74436211	1	chr3	171875725	CAGCCCCCAAAGGCCCCACCTCTTAATACCATCACGTTGGAGGTTAAGTTTTAACCTATGCATTCTGGGGGAACACAAACATTCAGACCTCAGAAGGCATTTATCCCAAAAAACTAAAAGTCATGTTCAAGCAAAGCCAGAACTATCCCTTTTGGCTCACTGCAGCCTCTGCCTCCTGAGTTCAAGCGATTCTCATGCCTCAGCCTCCTGAGTAGCTGGGATTACAGGCACGTGCCACCATGCCCAGCTAATTTTTTTATTTCTAGTAGAGACAGGTTTCACCATATTGACCAAG
chr2	3579313	+	52	chr5	44800823	+	18	CTX	72	50	83	82	0.707407	0	0.642051	0	289	chr2	3579458	33	chr5	44800745	GGTACACACCTGTAGTTCCAGCTACCCAAGAGGCTGAGGTGGGAGGATTGCTTGAGCCCAGGAGTTCAAGGCTGCAGTGAGCTATGATTGCTCCACTGCACTCCAGCCTGGATGACAACGTGAGGCCAAAAATAATTTCAAGAGATCATCATTAAAAAGCTGTGGGTGGGAAGTCTACAGCTATTTTAATTATAAACCTGATAGGAAAAAGTTACGTTTCCAGAAGCTGCTCATTAAATGTTTTGAAGAGTGTTTATTTGGAAGTTGTATCCAAGTTTTCTACCTATGG
chr2	128635203	+	20	chr7	22881342	-	39	CTX	102	82	37	61	0.981067	0	0.762481	0	1	chr7	22881197	239	chr2	128635070	ACTTAAGTTTTATTAGCAGAAGCTAATTGAGAGACAAATAGATGGAGAAAGATAATTGCAATAAAGAAAGCAGGGTAAAGCGATAGAAAGTAATGGAGGGGGCCAGTGCGGTGGCTCATGCCTGTAATCCCAGCACTTTGGGAGGCTGAGGTGGGCAGATCACTTGAGGACAGGAGTTCAAGACCAGCCTGGCCAACATGGTGAAACACCATCTCTACTAAAAATACAAAAATTAGCCAAGCGTGGTAGCACG
chr2	2539935	-	34	chr8	17514791	+	9	CTX	128	59	72	73	0.880333	0	0.844052	0	1	chr8	17514885	236	chr2	2540080	CAGGATGGTCTCGATCTCCTGACCTCGTGATCCGCCCGCCTCGGCCTCCCAAAGTGCTGGGATTACAGGCGTGAGCCACCGCGCCCGGTCTCAGCGGGTATTTTTTAATGGGATGAGGAGCGAGTTTGGGAGGGGCACGTGGGAAGACTTCATCTTTCTTTTAAATTTCAGGCTCAAGGACAAGGTGACCAAAAATCCTCTGGTCAGCAAGGGACAAGCCCAAAGACAGGGGCTGG
chr21	41750825	+	25	chr6	170500753	+	26	CTX	90	78	60	61	0.664082	0	0.92807	0	1	chr21	41750697	267	chr6	170500897	TTTTTAGTAGAGACGGGGTTTCACCGTGTTAGCCAGGATGGTCTCGATCTCCTGACCTCGTGATCCGCCCGCCTCGGCCTCCCAAAGTGCTGGGATTACAGGCGTGAGCCACCGCGCCCGGCCAACAATAAAATATTCTTAAGCCAGGGATGCCCGTCCCCTCACACAGAATTCTGATCACATGATGCTTCCATAAAGTCTAAGAGACCTTGTCAAACGTCCCATTGTCACTGGCAGGCAGGACTCGGACACTGAGATTAAAGGTGC
chr21	39315942	+	11	chr9	68434063	-	42	CTX	41	186	51	72	0.956667	0	0.855971	0	1	chr9	68433920	278	chr21	39315809	TACTTTATTCAAATATTAGCATTTTAAGTAAAATTTATTTTCTTCACAATTAGAAAACATGAAAAGGCATATACAATGCCTTTGGTGTTTTGAATTTAAGAATCAATGTCTGAGGGACTTTTGTGTGTGAAAATAAATATTCATGGCCGGGCGCGGTGGCTCACGCCTGTAATCCTAGCACTTTGGGAGGCCGAGGCGGGTGGATCACGAGGTCAGGAGATCGAGACCATCCTGGCTAACATGGTGAAACCCCGTCTCTACTAAAAATACAAAAAATT
chr22	32928560	+	40	chr6	24683988	+	34	CTX	162	94	74	82	0.87679	0	0.814863	0	1	chr22	32928415	300	chr6	24684130	AGTAGGGGCTACTTGGGGAATTTCAGGTGTGGTGGCAGCCAGAGGGAAGGCGTTTCCGGGCCTTGAGAGGAGAGCTGTTCTCCAGAGTGGGACTAGGTCTGCTAATACAGATGCAGCTCTTCCTGCAGGAGCTTCCTGGCCTCTCTCGATGATGTAATCTAATTAGCCTTTCTAAAGGAAGCAATCAGATACGCGTTTATCTCAGTGAGCAGAGGGATGACTTTGAATAGAATGGGAGGCAGGTTTGCCCTAAGCAGTTCCCAGCTTGAATTTTCCTTGTAGCTTAGTGATTTTGGGGCC
chr3	171809716	+	25	chr4	153739993	+	25	CTX	91	178	72	52	0.967814	0	0.826882	0	287	chr3	171809861	1	chr4	153739850	TGTGTCTCTGAATAGGTTGGTGGCCTGGGGGCAGTTTTGCCTTCCAAATGTAGGCTGCCTAGGACCTAGGTGGCTGCTGCTAGCAGAACACTATGGGTTGTGAGACCTGCCTTGCCAAGTGCATAGGAGCTGAGTGGGACTTAGGGGAGTGCTGTAACAGATGGCTTTAGATTGCCTCAAATAGGGTTGTAAATTTGACTATAAGATGAGTCAGTTTTCTGTGTTCATTTCATGACCATGCATGGCACCTCTAACCTTAAGTTTCTCTCAAATGCTGTCATAAAGCC
chr3	194030193	+	25	chrX	46105191	+	24	CTX	161	43	78	68	0.932846	0	0.912727	0	291	chr3	194030338	1	chrX	46105049	GGCCTTCACTATAAAAGATGCTTTCTCAGAACTCTCAGCAAGTGGGGTCCATGAAGAAAAGCTTCCCTTATATCTGCACCTCCAGGGGCTCCACACTCCATCACCAGTCAACACTTAGCCTCCATTGATTTTAAGTGAATTTCAGTGTCTTCCTCATTGCTGAATCCCATGAGCCTGGAGCCATGCCTAGGTCAGTAACTCCCTGTTGAAAACAACAGAGACTGAAGGAAGAAGTAACTATAATTAATGCAGGTGGTTCGAGATGCACACTTGGAGAAACACTGCTCCAAG
chr5	34754688	+	23	chr8	34314021	+	19	CTX	52	45	70	72	0.898519	0	0.483145	0	283	chr5	34754833	1	chr8	34313881	GCTAATTTTTTGTATTTTTAGTAGAGACGGGGTTTCACCGTGTTAGCCAGGATGGTCTCGATCTCCTGACCTCGTGATCCGCCCGCCTCGGCCTCCCAAAGTGCTGGGATTACAGGCGTGAGCCACCGCGCCCGGCCGCAGCACTTCTTGAATGGTGTTGTGGATTATTTATTGAAGATTTGCTTGTGTAGCCATGTTCTCTTCATCTGCTCCAAGAGAAAAGTAAATTCTGGCCTGCACTGAAAAGAGGCTCTAGATAGAAGAGAGGCATTTCAGACCACTA
chr7	49900137	+	41	chrX	73152427	+	15	CTX	149	38	85	107	0.580667	0	0.683564	0	219	chr7	49900177	99	chrX	73152395	GGCCTTTTGTGTCTGGCTTCTTTCACTCAGCACATCATTTTTAGGGTTCATCCATGCTGTAGACTGTCAGAGCTTCATTCCCTTCTATGGCTACGCACTATTCCATTGTGTGGATATACTACATTTTGTTTGCCCACTCACCTGTTGACGGACATTTGGGCTGTTTCACTATTGTGTGGTGAATGATGATGCAGTGAACATTGGCATACAAGTATCTGTGTCCTTGTTTTCAATTCCTTTGGGTATATGTCAGTAGATTTCTTTAATCTGCCAACCTGCAGATTAAACCTGCAGATTAAATAAATGCTAACGTGCATTTATTCCA
chr8	68297270	+	25	chr9	123055171	+	22	CTX	94	79	54	62	0.768788	0	0.916111	0	1	chr8	68297126	284	chr9	123055315	CGGCTAATTTTTTGTATTTTTAGTAGAGACGGGGTTTCACCGTGTTAGCCAGGATGGTCTCGATCTCCTGACCTCGTGATCCGCCCGCCTCGGCCTCCCAAAGTGCTGGGATTACAGGCGTGAGCCACCGCGCCCGGCCTCCTTTACTTTGTTCTAAAAGGTATGTCTTATTAATTTTGTATTATGCTTACTTAGTTTTGCTATTTGCTCATGATTAGTTTATCTTTTGTTCATAAACTTGGAGAATCTGGAGTTCTTGTTTCCCTTGTTTCTGAATCAAAGAT
