# Supplementary material for: 3D genome of multiple myeloma reveals spatial genome disorganization associated with copy number variations
Source: Nat Commun. 2017 Dec 5;8:1937. doi: 10.1038/s41467-017-01793-w (PMC5715138; doi:10.1038/s41467-017-01793-w)
Supplement: Supplementary file 5 — Supplementary Data 2 [file 41467_2017_1793_MOESM5_ESM.xls]

## Sheet: Supplementary data2
Supplementary data2. Gene lists associated with translocation events.
105 genes that locate with in 1 Mb distance from the translocation sites in RPMI 8226 cells.									52 differentially expressed genes that locate with in 1 Mb distance from the translocation sites in RPMI 8226 cells.
DGKZ									DGKZ
MIR4688									MDK
MDK									ATG13
MIR3160-2									ZNF408
ATG13									C11orf49
ZNF408									DDB2
F2									NR1H3
LRP4-AS1									MADD
C11orf49									SLC39A13
DDB2									PTPMT1
NR1H3									NDUFS3
MADD									SORD
SLC39A13									SPATA5L1
PTPMT1									BLOC1S6
NDUFS3									SQRDL
FAM180B									WWOX
PTPRJ									LOC101928248
OR4B1									MGAT5
OR4X2									CCNT2
OR4X1									RAB3GAP1
OR4S1									ZNF286A
OR4C3									TBC1D26
C15orf43									TTC19
SORD									PIGL
DUOXA2									UBB
DUOX1									TRPV2
SLC28A2									LRRC75A-AS1
SPATA5L1									USP32P1
C15orf48									MPRIP
MIR147B									NT5M
HMGN2P46									MED9
BLOC1S6									LINC01265
SQRDL									RICTOR
WWOX									FYB
LOC101928248									VPREB1
DYNLRB2									BMS1P20
TP53TG3									IGLL5
TP53TG3B									GNAZ
TP53TG3C									RAB36
LOC101928161									BCR
MIR3679									FBXW4P1
MGAT5									RGL4
ACMSD									SMARCB1
CCNT2									SLC2A11
RAB3GAP1									MIF
ZNF286A									LINC00266-3
TBC1D26									EXOC2
CDRT15P2									HUS1B
MEIS3P1									CASC21
ADORA2B									POU5F1B
TTC19									MYC
PIGL									PVT1
MIR1288
UBB
TRPV2
LRRC75A-AS1
SNORD49B
SNORD49A
SNORD65
CCDC144A
USP32P1
FAM106CP
MPRIP
NT5M
SMCR9
MED9
OSMR-AS1
LINC01265
RICTOR
FYB
C9
DAB2
VPREB1
BMS1P20
LOC648691
GGTLC2
MIR650
IGLL5
GNAZ
RAB36
BCR
FBXW4P1
LOC101929374
RGL4
C22orf15
MMP11
SMARCB1
SLC2A11
MIF
LINC00266-3
EXOC2
HUS1B
LOC285768
PCAT1
PRNCR1
CASC21
CCAT2
POU5F1B
MYC
MIR1204
PVT1
MIR1205
MIR1206
MIR1207
MIR1208
63 genes that locate with in 1 Mb distance from the translcation sites in U266 cells.									33 differentially expressed genes that locate with in 1 Mb distance from the translcation sites in U266 cells.
GAL									IGHMBP2
IGHMBP2									TPCN2
LOC101928200									MYEOV
TPCN2									CCND1
MYEOV									FADD
LOC101928292									PPFIA1
CCND1									CTTN
ANO1									LINC00540
FADD									TNFRSF19
PPFIA1									FNDC3B
MIR548K									ECT2
CTTN									INF2
LINC00540									ADSSL1
SGCG									SIVA1
SACS-AS1									ZBTB42
LINC00327									C14orf79
TNFRSF19									BTBD6
C1QTNF9B-AS1									PACS2
TMEM212									TEX22
FNDC3B									MTA1
ECT2									CRIP1
INF2									C14orf80
ADSSL1									TMEM121
SIVA1									LINC00221
ZBTB42									MARK3
LINC00638									TRMT61A
CEP170B									APOPT1
PLD4									KLC1
C14orf79									ZFYVE21
LOC102723354									DKFZP434I0714
BTBD6									ARFIP1
PACS2									MND1
TEX22									KIAA0922
MTA1
CRIP2
CRIP1
C14orf80
TMEM121
MIR8071-1
MIR8071-2
KIAA0125
LINC00226
LINC00221
MARK3
TRMT61A
APOPT1
KLC1
ZFYVE21
LINC00637
TDRD9
ASPG
MIR203A
KIF26A
C14orf180
DEAR
DKFZP434I0714
MIR4453
ARFIP1
FHDC1
TRIM2
MND1
KIAA0922
TLR2
